# Supplementary material for: Bayesian Statistics Improves Biological Interpretability of Metabolomics Data from Human Cohorts
Source: Metabolites. 2023 Aug 31;13(9):984. doi: 10.3390/metabo13090984 (PMC10535181; doi:10.3390/metabo13090984)
Supplement: Supplementary file 1 [file metabolites-13-00984-s001.zip]

Archive with 1 entries (1 files):
- metabolites-2527884-supplementary.xlsx
