# Supplementary material for: Bayesian Statistics Improves Biological Interpretability of Metabolomics Data from Human Cohorts
Source: Metabolites. 2023 Aug 31;13(9):984. doi: 10.3390/metabo13090984 (PMC10535181; doi:10.3390/metabo13090984)
Supplement: Supplementary file 1 [file metabolites-13-00984-s001.zip › metabolites-2527884-supplementary.xlsx]

## Sheet: R56_Bayesian_Results_both_studi
Bayesian statistics improves biological interpretability of metabolomics data from human cohorts
Christopher Brydges 1, Xiaoyu Che 2, W. Ian Lipkin 2.3 and Oliver Fiehn 1,*
	1) West Coast Metabolomics Center, UC Davis
	2) Center for Infection and Immunity, and Department of Biostatistics, Mailman School of Public Health of Columbia University, 722 West 168th Street, New York, NY, 10032
	3) Vagelos College of Physicians and Surgeons of Columbia University, 722 West 168th Street, New York, NY, 10032
*	Correspondence: ofiehn@ucdavis.edu
Supplement Table S1.
Calculating Bayes regression estimates or the Che data set using a prior distribution for each compound taken from the results of the Nagy-Szakal data set.
	Nagy-Szakal et al. Scientific reports 2018, 8, 10056				Che et al. International journal of molecular sciences 2022, 23, 7906
Annotation	Bayes Factor	Credible Interval Median	Credible Interval Lower Bound	Credible Interval Upper Bound	Bayes Factor	Credible Interval Median	Credible Interval Lower Bound	Credible Interval Upper Bound
(3-Carboxypropyl)trimethylammonium cation	0.0463554	0.00468055	-0.434339	0.47186	0.561806	-0.0331025	-0.279431	0.212519
11,12-DiHETrE	0.126619	0.327523	-0.147198	0.789843	0.272301	0.102241	-0.151623	0.341109
11,12-EpETrE	0.0555279	-0.122131	-0.586695	0.351963	9.02863	0.322818	0.0643705	0.57576
11-HETE	0.120904	-0.31496	-0.773973	0.168983	0.215589	0.0110181	-0.20969	0.233539
12(13)Ep-9-KODE	0.0469812	0.0547092	-0.436162	0.540381	0.480554	0.0150953	-0.261084	0.260086
12(13)-EpOME	0.0519129	-0.132801	-0.593985	0.385887	0.617387	-0.0978432	-0.357068	0.156252
12_13-DiHOME	0.0514496	0.122134	-0.330211	0.585791	0.504331	-0.0611279	-0.306767	0.189724
12S-HEPE	0.0557427	0.135535	-0.328938	0.583847	2.63878	0.200139	0.020307	0.413047
12S-HETE	0.0449393	0.00891632	-0.458141	0.461016	0.443829	0.0455582	-0.13274	0.220644
13-HOTE	0.0532451	-0.0115842	-0.494734	0.480308	0.531214	0.0491547	-0.180423	0.289443
13-KODE	0.0679381	-0.188819	-0.640332	0.307741	0.867712	-0.158626	-0.404993	0.117729
13S-HODE	0.0640506	-0.18456	-0.650556	0.315472	0.377599	0.0131266	-0.22847	0.244634
14,15-DiHETE	0.0479388	0.018655	-0.47901	0.490679	0.52185	-0.0211306	-0.277752	0.22792
14,15-DiHETrE	0.229327	0.41212	-0.0701957	0.879803	0.14878	0.0793238	-0.171149	0.325286
14-HDoHE	0.073383	0.217635	-0.238183	0.644835	0.347113	0.0702179	-0.122292	0.253568
15,16-DiHODE	0.0484376	-0.0205101	-0.506431	0.458314	0.994175	-0.154264	-0.399314	0.10302
15,16-EpODE	0.0693044	-0.192874	-0.628852	0.325829	0.859118	-0.160805	-0.413732	0.100367
15-deoxy PGJ2	0.242352	-0.43204	-0.887981	0.0454276	0.172076	-0.137398	-0.397547	0.102662
15-HEPE	0.0508745	-0.00819029	-0.501142	0.444737	0.905171	0.133296	-0.103638	0.379861
15-HETE	0.0736425	-0.233317	-0.695822	0.243195	0.299416	0.0473105	-0.144813	0.244204
17,18-DiHETE	0.0753624	0.224152	-0.256485	0.655359	3.22793	0.263063	0.0401849	0.523238
17-HDoHE	0.0478684	-0.049001	-0.500011	0.407272	0.665046	0.0973981	-0.116479	0.327208
19,20-DiHDPE	0.584212	0.497801	0.052965	0.919192	0.342491	0.237194	0.00159736	0.463675
1-Acetyl-3-piperidinamine	0.0814661	-0.223051	-0.774239	0.269808	0.431265	0.0873994	-0.139983	0.372505
1-methyladenosine	0.118082	0.299599	-0.175213	0.718985	0.286681	0.0809428	-0.184296	0.320211
1-methylgalactose NIST	0.142284	-0.334878	-0.780119	0.128259	0.246778	-0.0527009	-0.314767	0.203517
1-Methylnicotinamide	0.0795015	0.232398	-0.208755	0.682246	0.350456	-0.0346883	-0.279569	0.232586
1-Oleoyl-2-acetyl-sn-glycerol	0.128001	-0.350769	-0.794311	0.190496	0.646228	-0.206994	-0.473039	0.0382923
1-Oleoyl-sn-glycero-3-phosphoethanolamine	0.0894838	-0.265906	-0.689239	0.170681	0.558034	-0.154685	-0.388017	0.0949627
1-Palmitoyl-2-hydroxy-sn-glycero-3-phosphoethanolamine	0.0528674	0.167494	-0.305978	0.630147	0.411714	0.000219532	-0.264583	0.225349
1-Stearoyl-2-arachidonoyl-sn-glycero-3-phospho-(1'-myo-inositol)	0.0505056	0.0978771	-0.394243	0.561298	0.463337	-0.0160838	-0.276763	0.22158
1-Stearoyl-2-hydroxy-sn-glycero-3-phosphoethanolamine B	0.0986199	0.275428	-0.207949	0.730346	0.365329	0.104297	-0.138479	0.360866
2,2-Bishydroxymethyl]-2,2',2''-nitrilotriethanol	0.40013	-0.859533	-1.9574	0.25008	0.0861577	-0.0425599	-0.336943	0.260012
2-Amino-1-phenylethanol	0.162439	-0.351085	-0.779953	0.124599	0.288008	-0.14616	-0.385084	0.0998326
2-deoxytetronic acid	0.0483357	0.0833071	-0.391034	0.49868	0.552864	0.0324539	-0.215976	0.270618
2-hydroxybutanoic acid	0.0532384	0.117039	-0.330645	0.589393	0.596038	0.0861278	-0.155857	0.319906
2-ketoisocaproic acid	0.0390775	-0.0375101	-0.464348	0.386494	0.584189	0.0571356	-0.186118	0.282589
3-(1-pyrazolyl)-L-alanine	0.146899	0.407446	-0.384517	1.19087	0.337008	0.119821	-0.167338	0.421598
3-Dehydrocarnitine	0.0451897	0.0268873	-0.412643	0.461089	0.845561	-0.122739	-0.356954	0.113501
3-hydroxybutyric acid	0.0578379	0.134376	-0.347242	0.585113	1.14758	0.182199	-0.0798154	0.431695
3-Hydroxybutyrylcarnitine	0.0555096	0.151598	-0.360141	0.612851	0.520899	0.0799178	-0.162434	0.338571
4-acetamidobutyric acid	0.046761	0.0523769	-0.35877	0.464584	0.683765	-0.0855814	-0.355734	0.155896
4-Aminomethylcyclohexanecarboxylic acid;	0.0917873	0.276447	-0.21222	0.747661	0.292417	0.00774163	-0.245594	0.24659
4-HDoHE	0.0461501	-0.00822353	-0.46628	0.445215	0.724849	0.120849	-0.129535	0.374633
5,6-DiHETrE	0.0562837	-0.146384	-0.590896	0.311579	0.451822	-0.0367733	-0.286366	0.207127
5-HETE	0.0533513	-0.127952	-0.617912	0.375252	0.497729	-0.0616424	-0.305142	0.183886
5-KETE	0.0552011	-0.122145	-0.594576	0.346115	0.846969	-0.142252	-0.404252	0.116665
5'-Methylthioadenosine	0.184581	0.366317	-0.0449473	0.794668	0.130592	0.0199295	-0.210591	0.248782
5'-Methylthioadenosine isomer	0.0505011	-0.0917979	-0.555256	0.385727	0.565565	-0.0622512	-0.29924	0.17551
5S-HEPE	0.0814937	0.258297	-0.180456	0.691245	2.73211	0.257421	0.0255264	0.498186
6-trans-LTB4	0.0915669	-0.268109	-0.752676	0.215838	0.293997	-0.0782959	-0.337206	0.1652
7.alpha.-Hydroxy-3-oxo-4-cholestenoic acid	NA	-5.6048	-9.21607	9.48964	0.0273866	-0.0461849	-0.351258	0.284188
8,9-DiHETrE	0.0968548	0.281089	-0.210802	0.731203	0.339723	0.0969788	-0.142765	0.357663
8S-HETE	0.0815444	-0.247397	-0.75455	0.213679	0.298199	0.00261657	-0.248047	0.245339
9(10)-EpOME	0.0738554	-0.225805	-0.730543	0.248104	0.350457	-0.0295275	-0.282847	0.241922
9,10-DiHOME	0.059752	-0.146699	-0.629768	0.305523	0.824383	-0.139719	-0.382195	0.10743
9,10-e-DiHO	0.0540363	-0.0980099	-0.534706	0.372625	0.540512	-0.02922	-0.291164	0.215084
9,10-EpO	0.0723621	-0.213173	-0.706909	0.210622	0.414368	-0.0763878	-0.345501	0.163127
9,12,13-TriHOME	0.0628808	-0.180289	-0.623064	0.297975	0.45037	-0.0452006	-0.298146	0.200219
9-HEPE	0.0531746	0.123397	-0.328123	0.577143	1.16788	0.169333	-0.0549687	0.412839
9-HETE	0.113515	-0.315109	-0.771148	0.155051	0.263199	-0.0702325	-0.32322	0.171116
9-HODE	0.063385	-0.186955	-0.646536	0.321979	0.453169	-0.0724582	-0.333412	0.165041
9-HOTE	0.0843616	0.253347	-0.234164	0.718711	0.334851	0.0681821	-0.173225	0.337611
9-KODE	0.0748485	-0.213831	-0.700824	0.277709	0.377125	0.00737793	-0.236161	0.275121
Acylcarnitine (C10:0)	0.362477	0.0283223	-0.213212	0.276959	0.362477	0.0283223	-0.213212	0.276959
Acylcarnitine (C10:1)	0.416255	-0.0436003	-0.301937	0.204273	0.416255	-0.0436003	-0.301937	0.204273
Acylcarnitine (C2:0)	0.583682	0.0314003	-0.233808	0.286828	0.583682	0.0314003	-0.233808	0.286828
Acylcarnitine (C3:0)	0.396728	-0.119881	-0.35707	0.118098	0.396728	-0.119881	-0.35707	0.118098
Acylcarnitine (C4:0)	1.5655	-0.224192	-0.467137	0.0291501	1.5655	-0.224192	-0.467137	0.0291501
Acylcarnitine (C5:0)	1.00917	-0.385664	-0.619813	0.140058	41.0092	-0.385664	-0.619813	-0.140058
Acylcarnitine (C6:0)	0.312725	0.00442531	-0.231993	0.24793	0.312725	0.00442531	-0.231993	0.24793
Acylcarnitine (C8:0)	0.433227	-0.0844832	-0.323165	0.174065	0.433227	-0.0844832	-0.323165	0.174065
Acylcarnitine (C8:1)	0.739106	-0.113598	-0.349965	0.134786	0.739106	-0.113598	-0.349965	0.134786
Acylcarnitine C10:0	0.0704929	-0.0231589	-0.697575	0.643963	0.536755	-0.101801	-0.379079	0.155715
Acylcarnitine C12:0	0.0892475	-0.116333	-0.894555	0.724798	0.797732	-0.180516	-0.460341	0.0903681
Acylcarnitine C16:0	0.360704	0.432941	0.0270676	0.870596	0.205007	0.1732	-0.0874399	0.412604
Acylcarnitine C18:0	0.074055	0.182878	-0.378416	0.734639	0.390649	-0.057281	-0.327871	0.18698
Acylcarnitine C18:1	0.0547411	-0.079115	-0.524171	0.397744	0.497167	0.0322667	-0.196395	0.271002
Acylcarnitine C18:2	0.050996	-0.10086	-0.573485	0.346127	0.742631	-0.12245	-0.353359	0.108625
adenosine	0.529861	-0.0296644	-0.267864	0.192426	0.529861	-0.0296644	-0.267864	0.192426
adipic acid	0.0433257	0.00581917	-0.45962	0.456363	0.520328	-0.0206278	-0.263432	0.213201
alanine	0.0479923	0.0470448	-0.400575	0.541195	0.656387	-0.0750153	-0.344008	0.170787
alpha-12(13)-EpODE	0.0587965	-0.109279	-0.598583	0.404029	0.613647	-0.0900498	-0.331213	0.167249
Alpha-9(10)-EpODE	0.0617316	-0.155133	-0.625192	0.343064	0.533166	-0.0866611	-0.357822	0.153304
alpha-ketoglutarate	0.0691659	-0.190628	-0.680631	0.282499	0.396435	0.0228597	-0.219872	0.287768
alpha-Methylhistidine;	0.52042	-0.0317273	-0.308417	0.217272	0.52042	-0.0317273	-0.308417	0.217272
Aminodiphenylmethane	1.03811	0.150471	-0.104804	0.411672	1.03811	0.150471	-0.104804	0.411672
aminomalonate	0.137833	-0.344311	-0.786361	0.0972785	0.248019	0.103197	-0.148295	0.337158
Aniline	2.87782	-0.220463	-0.457266	0.00316481	2.87782	-0.220463	-0.457266	-0.00316481
arachidic acid	0.0768635	-0.237649	-0.68558	0.242039	0.426363	0.0953825	-0.144133	0.35356
Arginine	0.9732	0.202151	-0.0489169	0.43096	0.9732	0.202151	-0.0489169	0.43096
Atenolol	0.396618	-0.0104831	-0.292325	0.288062	0.396618	-0.0104831	-0.292325	0.288062
behenic acid	0.0501208	-0.0421687	-0.544344	0.437777	0.594911	-0.0779609	-0.325183	0.171766
benzoic acid	0.105188	0.295566	-0.172085	0.768953	0.365951	0.116541	-0.134468	0.365788
beta-alanine	0.0498982	-0.00884449	-0.476595	0.51121	0.793882	-0.130088	-0.395032	0.117827
Betaine	0.241316	-0.265405	-0.501524	0.00257484	0.241316	-0.265405	-0.501524	0.00257484
biliverdin 0	0.032609	0.0335659	-0.234537	0.279504	0.032609	0.0335659	-0.234537	0.279504
biliverdin 1	0.464714	0.0698219	-0.177598	0.302366	0.464714	0.0698219	-0.177598	0.302366
biliverdin 2	0.542049	-0.0245716	-0.265554	0.194315	0.542049	-0.0245716	-0.265554	0.194315
biliverdin 3	0.515115	-0.0156554	-0.269646	0.220448	0.515115	-0.0156554	-0.269646	0.220448
Caffeine	1.26423	-0.368745	-0.622362	0.124239	21.2642	-0.368745	-0.622362	-0.124239
capric acid	0.0617072	-0.148206	-0.627896	0.326553	0.535433	-0.0835017	-0.329195	0.150933
CE (18:1)	0.18886	-0.375248	-0.82478	0.0504633	0.122867	-0.0615247	-0.293141	0.169778
CE (18:2)	0.0456207	-0.0582554	-0.518235	0.405794	2.63373	-0.21996	-0.451288	0.00818292
CE (18:3)	0.888858	-0.583474	-1.06437	-0.111131	2.18624	-0.371569	-0.631923	-0.125659
CE (20:3)	0.969245	-0.555379	-1.00584	-0.113733	0.392226	-0.284011	-0.517207	-0.0296816
CE (22:6)	0.0472086	-0.026915	-0.47873	0.421733	4.13754	0.228322	0.00599932	0.466084
CE(16:1)	2.05512	-0.745496	-1.312	-0.213342	0.0180864	-0.119944	-0.390503	0.16227
CE(20:5)	0.0612667	-0.173862	-0.621667	0.273575	0.760819	0.139034	-0.0847769	0.383851
Cer(d42:2) B	0.0760664	-0.221046	-0.669304	0.236897	2.54652	-0.233326	-0.464635	0.00872137
Ceramide (d18:1/23:0)	0.13771	-0.347004	-0.810275	0.128905	0.508184	-0.174977	-0.399651	0.0620645
Ceramide (d33:1)	0.0532215	-0.136073	-0.578365	0.334311	0.505863	-0.012599	-0.273722	0.244413
Ceramide (d34:0)	0.10119	0.305406	-0.153055	0.777901	1.22787	0.212164	-0.0180936	0.433043
Ceramide (d34:1)	0.0477196	0.00172902	-0.44207	0.471702	1.61744	0.189518	-0.0504314	0.430141
Ceramide (d36:1)	0.0912104	0.287709	-0.14509	0.745818	0.737141	0.180791	-0.0561226	0.433668
Ceramide (d38:1)	0.0561565	-0.148955	-0.644722	0.277563	0.453322	-0.0314184	-0.262164	0.210515
Ceramide (d39:1)	0.065605	-0.188883	-0.651745	0.256451	1.23122	-0.202927	-0.430254	0.0547317
Ceramide (d40:0)	0.0453384	-0.0317262	-0.495076	0.405144	0.58902	0.074592	-0.15889	0.310513
Ceramide (d40:1) A	0.0549729	-0.131076	-0.655503	0.331812	0.975271	-0.159802	-0.401763	0.0894853
Ceramide (d40:1) B	0.114639	-0.303505	-0.743447	0.147684	0.952605	-0.219148	-0.46891	0.0203136
Ceramide (d41:1)	0.0906896	-0.275981	-0.749962	0.177432	1.29035	-0.230889	-0.476104	0.0168367
Ceramide (d42:0)	0.0471961	-0.0904573	-0.507567	0.351374	0.531518	0.0484313	-0.195394	0.278751
Ceramide (d42:1) A	0.169872	-0.374037	-0.820902	0.0838339	0.987706	-0.241639	-0.476576	-0.00774935
Ceramide (d42:1) B	0.363055	-0.474864	-0.923617	0.00908265	0.6797	-0.257628	-0.499324	-0.025572
Ceramide (d42:2)	0.270756	-0.436113	-0.885568	0.0436716	0.121069	0.0860027	-0.153495	0.313482
Ceramide (d42:2) A	0.056847	-0.137009	-0.645199	0.311692	0.593876	0.0911372	-0.148656	0.33018
Ceramide (d42:2) B	0.120796	-0.314591	-0.798685	0.10929	0.260658	-0.0814235	-0.329371	0.161201
Ceramide (d43:1)	1.27446	-0.620714	-1.09165	-0.164713	0.311096	-0.303679	-0.587583	-0.0580919
Cholesterol	0.0602707	-0.160907	-0.632262	0.266625	0.980557	-0.157271	-0.388187	0.0832536
Citrulline	0.164055	-0.107249	-0.342271	0.112632	0.164055	-0.107249	-0.342271	0.112632
conduritol-beta-epoxide	0.107976	-0.31202	-0.788268	0.192049	0.283845	-0.0808335	-0.328965	0.175042
Creatine	0.493542	0.0657429	-0.171635	0.293904	0.493542	0.0657429	-0.171635	0.293904
Creatinine A	0.485615	-0.0728585	-0.321949	0.157434	0.485615	-0.0728585	-0.321949	0.157434
creatinine B	0.152092	-0.361275	-0.848156	0.0740328	0.18549	-0.0686159	-0.302601	0.169791
D-.alpha.-Cyclohexylglycine	1.59625	-0.290033	-0.527636	0.0489651	3.59625	-0.290033	-0.527636	-0.0489651
Dehydrocoumarin	0.293093	0.00548576	-0.243762	0.265154	0.293093	0.00548576	-0.243762	0.265154
Dexpanthenol	0.496298	-0.0447204	-0.29302	0.20076	0.496298	-0.0447204	-0.29302	0.20076
DG (34:1)	0.0703763	0.226234	-0.227515	0.678341	0.452592	0.0875644	-0.149549	0.3278
DG (34:2)	0.0524755	-0.0381383	-0.532096	0.444234	0.57436	0.0787427	-0.150789	0.316635
DG (36:2)	0.245305	0.410689	-0.0371693	0.866428	0.858201	0.250678	-0.0119596	0.473584
DG (36:3)	2.98882	0.667387	0.216456	1.12058	0.0660873	0.259385	0.00715259	0.503006
DG (38:5)	0.0787972	-0.170082	-0.888109	0.560675	0.50326	0.131046	-0.119642	0.400163
Dimethyl sulfoxide	0.721695	-0.119494	-0.335186	0.0734889	0.721695	-0.119494	-0.335186	0.0734889
D-Pyroglutamic acid	0.751636	0.111292	-0.126516	0.332066	0.751636	0.111292	-0.126516	0.332066
epsilon-Caprolactam	0.509398	0.542948	0.0504744	1.04172	0.0525787	0.091158	-0.103204	0.293933
Ergothioneine	0.291093	-0.118501	-0.419319	0.162649	0.291093	-0.118501	-0.419319	0.162649
erythritol	0.0516364	-0.0817698	-0.521883	0.40573	0.523008	-0.0434313	-0.297467	0.219442
ethiolat	0.627398	0.542971	0.08057	0.996342	0.0532125	0.0973203	-0.1613	0.349938
Ethyldiethanolamine	0.454285	0.0520944	-0.169166	0.314113	0.454285	0.0520944	-0.169166	0.314113
FA (12:0) (lauric acid)	0.113651	-0.291099	-0.756615	0.161772	0.300851	-0.0278799	-0.277996	0.240391
FA (14:1) (physeteric acid)	0.0541971	-0.102687	-0.595632	0.351166	0.836212	0.133683	-0.118921	0.357996
FA (16:1) (palmitoleic acid)	0.0486543	-0.0776852	-0.521904	0.394996	1.57041	0.182301	-0.0529825	0.425493
FA (17:1) (heptadecenoic acid)	0.0559948	-0.127354	-0.594301	0.35413	2.23888	0.2086	-0.0369148	0.424539
FA (18:1) (oleic acid)	0.0995825	0.286287	-0.166155	0.739734	1.42084	0.219137	-0.0173726	0.4874
FA (18:2) (linoleic acid)	0.119366	0.334077	-0.130244	0.763019	0.566356	0.186214	-0.0593643	0.448513
FA (18:3) (linolenic acid)	0.346227	0.473981	-0.0133249	0.9351	0.279987	0.205255	-0.0260238	0.458481
FA (20:1) (eicosenoic acid)	0.050648	0.0528905	-0.419113	0.5207	1.10114	0.158022	-0.082413	0.393648
FA (20:2) (eicosadienoic acid)	0.0704328	0.210639	-0.252223	0.654785	0.656044	0.137793	-0.106821	0.375252
FA (20:3) (eicosatrienoic acid)	0.0723675	-0.239378	-0.720321	0.247445	0.379476	0.0281601	-0.222254	0.286772
FA (20:3) (homo-gamma-linolenic acid)	0.0734267	0.246431	-0.19453	0.755727	0.533053	0.137836	-0.100451	0.404203
FA (20:4) (arachidonic acid)	0.0569218	0.177337	-0.247806	0.608279	0.43797	0.0510744	-0.179588	0.287658
FA (20:5) (eicosapentaenoic acid)	0.0618241	0.0294954	-0.509227	0.564339	2.29641	0.238267	-0.0167508	0.49864
FA (22:6) (docosahexaenoic acid)	0.0545427	0.135596	-0.330878	0.628456	1.20518	0.173957	-0.0572112	0.427821
FA (24:1) (nervonic acid)	0.144413	-0.365382	-0.812177	0.0936391	0.350991	0.151779	-0.0701756	0.415055
fructose A	0.0470804	0.0968841	-0.362043	0.52901	0.687396	0.0949847	-0.11984	0.328431
fructose B	0.500453	-0.0397258	-0.257977	0.190929	0.500453	-0.0397258	-0.257977	0.190929
fumaric acid	0.0513495	-0.00311155	-0.484614	0.428358	0.629112	-0.0673267	-0.307334	0.184106
Gabapentin	1.51428	0.34775	-0.0984746	0.608654	6.51428	0.34775	0.0984746	0.608654
Gal-Gal-Cer(d18:1/16:0) or Lactosylceramide(d18:1/16:0)	0.050423	0.105762	-0.384163	0.560898	1.72168	0.189488	-0.0392461	0.451807
GlcCer (d40:1)	0.0560821	-0.158115	-0.599398	0.321421	0.412652	0.0265505	-0.22166	0.271748
GlcCer (d41:1)	0.0757766	-0.218471	-0.659165	0.299773	0.362978	-0.0395007	-0.300094	0.203272
GlcCer (d42:1) A	0.0746196	-0.220766	-0.684495	0.248995	0.335023	0.0349529	-0.190477	0.281843
GlcCer (d42:1) B	0.0581059	0.152332	-0.346648	0.651633	0.79748	0.138747	-0.0898673	0.392524
GlcCer (d42:2)	0.047087	-0.0222839	-0.49851	0.461435	10.4107	0.301701	0.0589034	0.536001
GlcCer(d14:1(4E)/20:0(2OH))	0.115778	0.314022	-0.0905894	0.748658	0.227838	0.0755548	-0.169692	0.321541
glucose	0.0867207	0.260383	-0.204819	0.74623	0.277036	0.00106507	-0.230729	0.256104
glucose-1-phosphate	0.078037	-0.245835	-0.675876	0.235163	0.521333	-0.121306	-0.351581	0.139127
glutamic acid	0.0437881	0.0835669	-0.309749	0.502255	0.537601	0.00981388	-0.245614	0.235039
glutamine	0.0506329	-0.0921426	-0.610401	0.362079	1.44946	-0.18793	-0.419921	0.0740659
glyceric acid	0.0804818	0.24998	-0.237238	0.701228	0.364604	0.062781	-0.194349	0.295437
glycerol	0.07543	0.227452	-0.204782	0.651236	0.372567	0.0671804	-0.169055	0.278286
glycine	0.0456561	0.0421286	-0.409408	0.514977	0.579525	-0.0273203	-0.268561	0.218832
Hippuric acid	0.62707	-0.0729459	-0.324907	0.160088	0.62707	-0.0729459	-0.324907	0.160088
Histidine	0.668191	-0.099727	-0.345597	0.158205	0.668191	-0.099727	-0.345597	0.158205
H-Pro-Hyp-OH	2.10671	0.318862	-0.0609847	0.568723	7.10671	0.318862	0.0609847	0.568723
hydroxycarbamate NIST	0.050662	-0.0975682	-0.578583	0.398784	0.738662	-0.117966	-0.384325	0.140323
hydroxypyridine	0.0554988	0.0412711	-0.468282	0.596232	1.06717	-0.160625	-0.379903	0.0723841
Hypoxanthine	0.432632	0.00282172	-0.217197	0.24057	0.432632	0.00282172	-0.217197	0.24057
indole-3-acetate	0.0477172	0.0091089	-0.445237	0.50751	0.562004	0.00323465	-0.247943	0.244519
indole-3-lactate	2.28461	-0.670305	-1.1565	-0.210382	0.172553	-0.30383	-0.570003	-0.0314585
Irbesartan	0.521355	0.184774	-0.0779363	0.418311	0.521355	0.184774	-0.0779363	0.418311
isoleucine	0.045597	0.00741593	-0.480397	0.467348	0.50096	-0.0179542	-0.261851	0.223795
isothreonic acid	0.0514042	0.085869	-0.370015	0.573198	0.533725	-0.000636181	-0.259008	0.259141
lactic acid	0.0549517	-0.0940869	-0.617712	0.398095	0.627063	-0.0834913	-0.324198	0.18885
lauric acid	0.0726782	-0.223762	-0.70658	0.239965	0.392423	-0.0634876	-0.294719	0.191274
Lauroyl L-carnitine	2.10333	-0.218151	-0.470919	0.0391682	2.10333	-0.218151	-0.470919	0.0391682
L-carnitine	0.0311964	-0.292142	-0.540228	0.0243145	0.0311964	-0.292142	-0.540228	-0.0243145
Leucine A	0.0655492	-0.130244	-0.621263	0.335103	0.39689	-0.0226737	-0.276137	0.221733
leucine B	1.10313	-0.285476	-0.555893	0.0557542	6.10313	-0.285476	-0.555893	-0.0557542
leucine C	0.179214	-0.0301189	-0.271637	0.210351	0.179214	-0.0301189	-0.271637	0.210351
levoglucosan	0.132499	0.348656	-0.122312	0.849111	0.268897	-0.0972359	-0.353556	0.139121
l-glutamic acid	1.86714	0.230538	-0.00121377	0.454482	1.86714	0.230538	0.00121377	0.454482
linoleic acid	0.246553	0.423007	-0.0460999	0.91127	0.160613	0.110591	-0.134297	0.384243
linoleyl-carnitine	0.631947	-0.0824035	-0.306302	0.169751	0.631947	-0.0824035	-0.306302	0.169751
L-isoleucine	0.516739	-0.0121389	-0.259522	0.21697	0.516739	-0.0121389	-0.259522	0.21697
L-methionine	0.238004	-0.0132326	-0.256342	0.232312	0.238004	-0.0132326	-0.256342	0.232312
L-methionine sulfoxide	1.33242	0.184145	-0.0656288	0.423365	1.33242	0.184145	-0.0656288	0.423365
LPC (14:0)	2.91697	-0.685109	-1.14304	-0.251837	0.671419	-0.419859	-0.686222	-0.164802
LPC (15:0)	0.0875802	-0.268772	-0.762112	0.188021	0.398113	-0.109322	-0.361582	0.14335
LPC (16:0)	0.220963	-0.381464	-0.780795	0.041091	0.133704	-0.109302	-0.327553	0.130152
LPC (16:1) A	0.0759512	-0.236823	-0.697439	0.244904	0.646952	-0.148852	-0.395799	0.110471
LPC (16:1) B	2.42549	-0.677651	-1.1444	-0.238791	0.0377271	-0.214939	-0.471675	0.0376157
LPC (18:0)	0.0460184	-0.0801571	-0.505978	0.347824	0.569536	-0.0639182	-0.306144	0.171062
LPC (18:0) A	0.0486487	0.0553734	-0.421551	0.516353	0.888264	-0.139048	-0.399765	0.097539
LPC (18:0) B	0.058145	-0.145175	-0.60824	0.307273	1.02614	-0.16211	-0.392248	0.0866417
LPC (18:1) A	0.150015	-0.345304	-0.810079	0.0978979	0.319639	-0.135427	-0.37588	0.104812
LPC (18:1) B	0.238545	-0.397278	-0.824789	0.010515	0.149192	-0.0914378	-0.322728	0.144687
LPC (18:2) A	1.49542	-0.604521	-1.05672	-0.139819	1.40513	-0.383581	-0.633403	-0.140164
LPC (18:2) B	0.190728	-0.377876	-0.810019	0.0537834	1.94589	-0.281026	-0.510459	-0.0424035
LPC (18:3)	0.0748204	-0.21469	-0.704002	0.278859	6.20002	-0.306329	-0.575824	-0.0742417
LPC (20:1)	0.0760563	0.152518	-0.554395	0.805549	0.469803	0.0948525	-0.171278	0.358552
LPC (20:2)	0.223602	-0.457993	-1.01561	0.107896	0.372312	-0.200229	-0.47422	0.066147
LPC (20:3) A	0.0579658	0.047876	-0.439109	0.536355	1.87802	-0.210157	-0.46079	0.0547994
LPC (20:3) B	0.251641	-0.433465	-0.88774	0.0910494	1.11559	-0.267483	-0.525122	-0.0309952
LPC (20:4)	0.0524205	-0.12078	-0.565808	0.341371	0.644057	-0.103532	-0.360631	0.134744
LPC (20:5)	0.0563938	-0.103936	-0.599706	0.438652	0.661441	0.117942	-0.118033	0.383494
LPC (22:5)	2.02896	0.948459	0.223681	1.66945	0.0379896	0.215277	-0.0736282	0.500611
LPC (22:6)	0.0467056	-0.0321255	-0.480718	0.412913	0.881465	0.129578	-0.101491	0.364087
LPC (o-16:0)	0.0522017	0.0426836	-0.440689	0.525354	0.51328	-0.0324106	-0.279143	0.20674
LPC (p-16:0) or LPC (o-16:1)	0.0684288	-0.214288	-0.651192	0.246117	0.714723	-0.148461	-0.39593	0.108127
LPC (p-18:0) or LPC (o-18:1)	0.158801	-0.360562	-0.842721	0.0743078	0.15218	0.0047649	-0.212843	0.254011
LPE (16:0)	0.0784652	0.251425	-0.239878	0.752748	0.308263	-0.0220061	-0.283599	0.219738
LPE (18:0)	0.107828	-0.324084	-0.806514	0.148118	0.791718	-0.193443	-0.445337	0.0520393
LPE (18:2) A	0.0761803	-0.248167	-0.666285	0.20521	2.51066	-0.261462	-0.505547	-0.0246942
LPE (18:2) B	0.0606445	-0.16315	-0.678131	0.333268	1.38501	-0.213242	-0.470539	0.0400014
L-proline	0.240157	-0.0975887	-0.363869	0.160446	0.240157	-0.0975887	-0.363869	0.160446
L-Tryptophan	0.390684	0.0590638	-0.177673	0.309047	0.390684	0.0590638	-0.177673	0.309047
L-Tyrosine	0.0788962	-0.237517	-0.498766	0.0102866	0.0788962	-0.237517	-0.498766	0.0102866
Lysine A	0.582838	0.0759261	-0.129919	0.274228	0.582838	0.0759261	-0.129919	0.274228
lysine B	0.0694381	-0.203205	-0.690863	0.254903	1.02465	-0.178249	-0.427389	0.0543797
lyxitol	0.0541299	-0.130693	-0.608781	0.32242	1.14803	-0.179143	-0.424135	0.0794552
malic acid	0.164479	-0.352029	-0.781705	0.133823	0.205214	-0.0757339	-0.333473	0.171207
mannitol	0.0497662	0.0161302	-0.405247	0.46173	0.894377	0.11928	-0.119146	0.377141
mannose	0.123297	0.313758	-0.0981868	0.744212	0.217222	0.0230439	-0.220956	0.259361
Methacholine	0.071587	-0.20654	-0.692322	0.303172	0.36029	-0.16379	-0.407404	0.0733665
methionine	0.150831	-0.357508	-0.823413	0.0899439	0.743799	-0.15328	-0.425278	0.0934904
myo-inositol	0.0534828	-0.126488	-0.56189	0.314733	0.330339	-0.153961	-0.412381	0.105813
myristic acid	0.47877	-0.0181829	-0.264607	0.206957	0.47877	-0.0181829	-0.264607	0.206957
N-(3-(Aminomethyl)benzyl)acetamidine	0.440824	-0.0777733	-0.312177	0.150478	0.440824	-0.0777733	-0.312177	0.150478
N-.alpha.-Acetyl-L-arginine	0.524378	-0.11994	-0.358091	0.118748	0.524378	-0.11994	-0.358091	0.118748
N.epsilon.-Methyl-L-lysine	0.465078	0.0361481	-0.212034	0.288495	0.465078	0.0361481	-0.212034	0.288495
N8-Acetylspermidine	0.420732	0.135251	-0.122408	0.371447	0.420732	0.135251	-0.122408	0.371447
N-Acetyl-L-carnosine	0.152054	0.0898589	-0.152129	0.327255	0.152054	0.0898589	-0.152129	0.327255
N-acetylornithine	0.0824059	-0.251738	-0.760472	0.252624	1.06156	-0.198886	-0.466667	0.037378
Ne,Ne,Ne-Trimethyllysine	0.642059	-0.128818	-0.366361	0.0948659	0.642059	-0.128818	-0.366361	0.0948659
nicotinyl alcohol	0.538922	0.073379	-0.168254	0.341408	0.538922	0.073379	-0.168254	0.341408
N-Methylhistidine	0.210832	-0.167178	-0.419923	0.0959543	0.210832	-0.167178	-0.419923	0.0959543
Oleoyl L-carnitine	0.566437	-0.0489079	-0.285635	0.19442	0.566437	-0.0489079	-0.285635	0.19442
Ornithine A	0.469874	0.023044	-0.169135	0.239754	0.469874	0.023044	-0.169135	0.239754
ornithine B	0.0857119	-0.257534	-0.756524	0.182846	4.92118	-0.291919	-0.533907	-0.0522773
oxalic acid	0.0962666	-0.265625	-0.715997	0.221246	0.374658	-0.0931208	-0.354178	0.142341
oxoproline	0.0526358	-0.0619766	-0.525333	0.425631	0.943004	-0.151623	-0.402362	0.114702
p-Acetamidophenol (Acetaminophen, Tylenol)	1.06156	-0.198886	-0.466667	0.037378	59.658	0.539446	0.265104	0.847959
palmitic acid	0.0484563	0.0319704	-0.412462	0.498738	0.506463	0.0153661	-0.213131	0.268769
palmitoleic acid	0.0509084	0.137647	-0.306808	0.550493	0.480369	-0.0417859	-0.285862	0.188152
Pantothenic Acid	0.141917	0.244355	-0.00245801	0.50505	0.141917	0.244355	-0.00245801	0.50505
PC (16:0/9:0(CHO))	0.0499509	0.00608707	-0.466194	0.511106	0.493345	0.0334782	-0.202965	0.275376
PC (28:0)	8.66453	-0.917144	-1.44489	-0.426235	0.018074	-0.333077	-0.613392	-0.0391702
PC (30:0)	41.783	-0.852441	-1.29937	-0.452896	0.0439162	-0.396984	-0.670169	-0.149174
PC (32:0) A	0.475931	-0.509297	-0.963104	-0.0417872	0.0537577	0.0666938	-0.180117	0.307873
PC (32:0) B	1.69863	-0.581558	-1.00481	-0.19231	0.0119866	-0.0140639	-0.254443	0.233745
PC (32:1) A	3.52235	-0.717952	-1.15585	-0.28917	0.00934092	-0.228893	-0.482544	0.0355528
PC (32:1) B	4.88355	-0.719181	-1.18725	-0.283744	0.0114079	-0.213984	-0.486764	0.0350355
PC (32:2) A	3.05016	-0.698061	-1.15811	-0.23069	6.29356	-0.477043	-0.742488	-0.241335
PC (32:2) B	5.21564	-0.720592	-1.18743	-0.295894	0.648513	-0.412806	-0.656213	-0.155504
PC (33:0)	81.8364	-1.04993	-1.47348	-0.60033	0.00166632	-0.41075	-0.685486	-0.156137
PC (33:1) A	0.154189	-0.364342	-0.820832	0.128008	0.177368	0.00925478	-0.244478	0.251588
PC (33:1) B	1.5699	-0.579856	-1.01697	-0.139717	0.029344	-0.098993	-0.346782	0.140118
PC (33:2) A	0.148296	-0.346421	-0.860781	0.104458	1.74638	-0.267999	-0.511631	-0.0330688
PC (33:2) B	0.108131	-0.301739	-0.73169	0.146483	0.78182	-0.195267	-0.425549	0.0589622
PC (34:0) A	0.0643663	-0.189164	-0.689806	0.292605	0.404176	0.0267109	-0.22118	0.264368
PC (34:0) B	0.682416	-0.532525	-0.936046	-0.0393346	0.0385767	-0.0413744	-0.27247	0.19826
PC (34:1)	4.68588	-0.667	-1.11889	-0.25755	0.00968447	-0.0750758	-0.346726	0.160362
PC (34:2) A	0.110052	-0.311913	-0.762435	0.123231	0.744873	-0.204179	-0.45035	0.0284408
PC (34:2) B	0.240699	-0.412992	-0.861533	0.0176093	0.404937	-0.207236	-0.436392	0.0337354
PC (34:3) A	0.137816	-0.345591	-0.778487	0.175978	2.07642	-0.269875	-0.505212	-0.0214644
PC (34:3) B	0.0800101	-0.249326	-0.745844	0.189914	1.596	-0.226363	-0.472206	0.0217798
PC (34:4) A	2.52217	-0.646785	-1.09437	-0.166419	4.46678	-0.432414	-0.687785	-0.190086
PC (34:4) B	5.867	-0.744939	-1.1783	-0.281798	0.917917	-0.385176	-0.628577	-0.133733
PC (35:1) A	0.0543951	-0.102146	-0.559171	0.376438	1.81374	0.206959	-0.0502389	0.454916
PC (35:1) B	0.138999	-0.339715	-0.83728	0.0893795	0.194749	0.059719	-0.18319	0.296914
PC (35:2) A	0.0489896	-0.0907359	-0.531188	0.353202	0.532693	0.0492601	-0.175132	0.285888
PC (35:2) B	0.0449694	-0.0223341	-0.482894	0.412918	0.522042	0.0253943	-0.205817	0.25081
PC (35:3)	0.137048	-0.334561	-0.793123	0.119958	0.430567	-0.154459	-0.388031	0.100112
PC (35:4)	0.0743324	-0.23139	-0.708485	0.254594	0.0412721	-0.212264	-0.479909	0.0293795
PC (35:4) A	2.78396	-0.629213	-1.06623	-0.217639	0.360405	-0.0400372	-0.311603	0.186262
PC (36:1) A	0.126574	-0.340259	-0.837661	0.0965488	0.19732	0.0492668	-0.19645	0.290791
PC (36:1) B	0.185104	-0.36775	-0.81493	0.0894276	0.16269	-0.0240232	-0.257489	0.230686
PC (36:2)	0.12724	-0.329	-0.803725	0.133709	1.5244	-0.235793	-0.477439	-0.00815885
PC (36:3) A	0.0704735	0.229457	-0.209458	0.714195	0.380596	0.0205887	-0.23159	0.276821
PC (36:3) B	0.083673	-0.265186	-0.729261	0.176994	0.500681	-0.134769	-0.367035	0.0971554
PC (36:3) C	0.0582365	-0.122317	-0.613259	0.36182	0.556742	-0.0904768	-0.328429	0.153917
PC (36:3) D	0.060917	-0.126047	-0.5934	0.344355	0.587523	-0.106476	-0.350487	0.136007
PC (36:4) A	0.317102	-0.443954	-0.920374	-0.0173788	14.2835	-0.396825	-0.627972	-0.157188
PC (36:4) B	0.20738	-0.413213	-0.862569	0.063582	6.65153	-0.360997	-0.61157	-0.116132
PC (36:4) C	0.153015	-0.383081	-0.858878	0.0506137	0.300717	-0.143295	-0.392346	0.102283
PC (36:4) D	0.176822	-0.390092	-0.814456	0.0565035	0.159404	-0.0678175	-0.324012	0.164629
PC (36:5) A	0.0640454	-0.159435	-0.687392	0.387483	3.0003	-0.259294	-0.499087	0.00915782
PC (36:5) B	0.0500632	0.0055693	-0.480325	0.484078	1.44304	-0.181786	-0.429939	0.068926
PC (36:5) C	0.120969	-0.316775	-0.75598	0.154216	0.235409	0.0803548	-0.166341	0.32153
PC (36:5) D	0.0708401	-0.220167	-0.668648	0.226207	0.599364	0.124673	-0.102319	0.351095
PC (36:6)	1.09236	-0.560295	-1.01577	-0.134944	0.0561748	-0.156043	-0.394847	0.0821534
PC (37:2)	0.0537028	-0.113732	-0.566166	0.322318	0.598032	-0.0877102	-0.325369	0.146247
PC (37:3)	1.82782	-0.628508	-1.07306	-0.147393	0.0621438	-0.196148	-0.442733	0.0635215
PC (37:4) A	0.100196	-0.282997	-1.02614	0.487525	0.372266	0.0966363	-0.206448	0.368443
PC (37:4) B	0.0437034	-0.0292525	-0.475461	0.39687	1.09129	0.141819	-0.11008	0.375525
PC (37:6)	0.0489221	0.0913146	-0.410188	0.535185	2.02249	0.213024	-0.0158144	0.445486
PC (38:2) A	0.239717	-0.405448	-0.899097	-0.00974921	0.149544	-0.0684908	-0.309478	0.172042
PC (38:2) B	13.6485	-0.73924	-1.15591	-0.275438	0.0163889	-0.19757	-0.447048	0.061578
PC (38:3) A	0.0737811	-0.207689	-0.656197	0.248901	1.00649	-0.169959	-0.418388	0.0497068
PC (38:3) B	0.0548812	-0.135587	-0.572235	0.344467	0.778515	-0.127177	-0.362112	0.114328
PC (38:4) A	0.0568249	-0.137741	-0.636336	0.324286	0.723325	-0.121349	-0.377158	0.131265
PC (38:4) B	0.0527181	-0.0864753	-0.58009	0.404401	0.469248	-0.0134588	-0.265421	0.221592
PC (38:5) A	0.0896391	-0.276042	-0.7403	0.191824	0.355438	0.0908808	-0.157693	0.34007
PC (38:5) B	0.18968	-0.387627	-0.836966	0.0783794	0.14403	0.0441554	-0.183842	0.30016
PC (38:5) C	0.0664268	-0.210207	-0.704333	0.258919	0.618601	0.137108	-0.132628	0.370902
PC (38:5) D	0.114127	-0.310293	-0.779576	0.16399	0.302808	0.0921753	-0.163888	0.327054
PC (38:6)	0.0474176	-0.0049116	-0.443445	0.428406	1.77705	0.196127	-0.0429362	0.428694
PC (38:6) A	0.0490108	0.0940452	-0.341016	0.520958	6.20939	0.26172	0.0351709	0.501187
PC (39:6)	0.054042	-0.12432	-0.586467	0.314182	0.859641	0.147576	-0.0822024	0.379915
PC (40:4) A	0.0602214	-0.152693	-0.580456	0.363983	0.866098	-0.142142	-0.376695	0.0957958
PC (40:4) B	0.155111	-0.339781	-0.762373	0.144975	0.441213	-0.163036	-0.41695	0.0858919
PC (40:5) A	0.045843	-0.0365867	-0.526845	0.422576	1.05207	0.147591	-0.104736	0.383727
PC (40:5) B	0.04918	0.0493851	-0.42723	0.541149	1.26314	0.177472	-0.081807	0.420988
PC (40:5) C	0.0576497	0.169285	-0.297166	0.622034	0.485317	-0.0907011	-0.345819	0.147241
PC (40:5) D	0.0922791	-0.270704	-0.711127	0.175231	0.89832	-0.193343	-0.459433	0.0501447
PC (40:6) A	0.628279	-0.499824	-0.940253	-0.0858152	0.063739	-0.0701192	-0.32251	0.179525
PC (40:6) B	0.054105	0.109302	-0.343685	0.565335	7.98319	0.294056	0.0504317	0.544178
PC (40:6) C	0.0703358	0.197996	-0.216667	0.617245	5.07267	0.274361	0.0316358	0.49218
PC (40:7) A	0.151193	0.329904	-0.073379	0.773508	1.38196	0.255497	0.0114207	0.505558
PC (40:7) B	0.0454308	0.0763906	-0.343751	0.498013	5.02433	0.240006	0.0131338	0.467107
PC (40:8) A	0.33231	-0.438241	-0.861679	0.000637982	0.0817406	-0.0592037	-0.299036	0.193357
PC (40:8) B	0.0621201	-0.160413	-0.661115	0.311996	0.481392	-0.0773579	-0.344561	0.159816
PC (o-32:0) A	0.0482804	-0.0231032	-0.479134	0.431047	1.08745	0.152703	-0.0830814	0.415285
PC (o-32:0) B	0.0441487	-0.0119814	-0.448716	0.407124	0.559166	0.0230089	-0.210291	0.264012
PC (o-34:0)	0.068434	0.176925	-0.24963	0.643385	0.471789	-0.0889837	-0.31616	0.162958
PC (p-32:0) or PC (o-32:1) A	0.0849056	-0.254741	-0.699024	0.218367	0.302752	-0.0261038	-0.267875	0.233252
PC (p-32:0) or PC (o-32:1) B	0.0696133	-0.23201	-0.6694	0.188503	0.388891	-0.0768234	-0.316456	0.160319
PC (p-34:0) or PC (o-34:1) A	0.0481716	-0.0111451	-0.502298	0.427672	0.677313	0.0921069	-0.138699	0.342282
PC (p-34:0) or PC (o-34:1) B	0.0478639	0.0887081	-0.359634	0.481817	0.634927	0.0853978	-0.139621	0.302069
PC (p-34:1) or PC (o-34:2) A	0.0553736	0.10972	-0.375555	0.583779	3.82394	-0.259704	-0.49729	-0.00865749
PC (p-34:1) or PC (o-34:2) B	0.0823454	-0.250519	-0.675545	0.191892	30.8418	-0.374268	-0.614448	-0.135858
PC (p-34:1) or PC (o-34:2) C	0.0506283	0.0776298	-0.363715	0.527811	0.610137	0.0711106	-0.150772	0.330469
PC (p-34:2) or PC (o-34:3) A	1.41544	-0.607574	-1.07201	-0.174183	4.0842	-0.429778	-0.670961	-0.211697
PC (p-34:2) or PC (o-34:3) B	1.27922	-0.569267	-0.97778	-0.11117	8.70413	-0.498769	-0.727615	-0.248556
PC (p-36:1) or PC (o-36:2)	0.0623552	-0.145429	-0.585871	0.343312	0.530891	-0.0904678	-0.319032	0.124452
PC (p-36:2) or PC (o-36:3)	0.0697605	-0.190763	-0.689759	0.266941	6.52875	-0.284255	-0.523176	-0.0546929
PC (p-36:3) or PC (o-36:4) A	0.114885	-0.3178	-0.766106	0.150263	1.50984	-0.24959	-0.503086	-0.00459156
PC (p-36:3) or PC (o-36:4) B	0.10599	-0.280085	-0.742695	0.151166	1.76255	-0.2408	-0.480459	-0.00339391
PC (p-36:4) or PC (o-36:5) A	0.262043	-0.445753	-0.917822	0.0336334	3.73336	-0.341328	-0.582942	-0.0838862
PC (p-36:4) or PC (o-36:5) B	2.69705	-0.659028	-1.10334	-0.219355	0.195141	-0.334145	-0.582195	-0.0780191
PC (p-38:2) or PC (o-38:3)	0.0797847	-0.242332	-0.686828	0.240919	0.916549	-0.185812	-0.427918	0.0696797
PC (p-38:3) or PC (o-38:4) A	0.0464374	-0.0546103	-0.558951	0.380517	2.89334	-0.218212	-0.456691	0.0221047
PC (p-38:3) or PC (o-38:4) B	0.0422135	-0.00931817	-0.50181	0.398701	1.75683	-0.18069	-0.424503	0.0435613
PC (p-38:4) or PC (o-38:5) A	0.0555234	-0.117836	-0.573965	0.345778	0.729328	-0.132181	-0.371262	0.0953389
PC (p-38:4) or PC (o-38:5) B	0.0428258	0.0482637	-0.357744	0.506524	0.512341	-0.00849005	-0.244555	0.221965
PC (p-38:4) or PC (o-38:5) C	0.0580353	0.146938	-0.334343	0.638718	0.473543	-0.0587752	-0.294554	0.21328
PC (p-38:4) or PC (o-38:5) D	0.0646914	-0.192158	-0.637249	0.272947	1.71244	-0.21864	-0.472984	0.0302551
PC (p-38:5) or PC (o-38:6)	0.183989	-0.376206	-0.809981	0.065111	0.11728	-0.0133696	-0.265935	0.208383
PC (p-40:3) or PC (o-40:4)	0.0483104	0.0579564	-0.381757	0.537651	0.577125	-0.049206	-0.310205	0.199665
PC (p-40:4) or PC (o-40:5)	0.0437617	-0.0414145	-0.453035	0.367965	0.574972	0.0425805	-0.201994	0.271347
PC (p-40:5) or PC (o-40:6)	0.0934882	0.273417	-0.203945	0.712893	0.467029	0.133866	-0.0933228	0.383399
PC (p-40:6) or PC (o-40:7) A	0.053814	0.115586	-0.339533	0.526889	1.9254	0.19764	-0.0365455	0.427096
PC (p-40:6) or PC (o-40:7) B	0.0630942	-0.181842	-0.636868	0.261692	0.366696	0.0215409	-0.198475	0.255704
PC (p-40:7) or PC (o-40:8)	0.0510366	-0.0726296	-0.532043	0.441176	0.500488	0.0471707	-0.201765	0.303068
PC (p-42:3) or PC (o-42:4)	0.077394	0.256097	-0.231369	0.682297	0.270591	-0.00333421	-0.251983	0.234372
PC (p-42:4) or PC (o-42:5) A	0.0785319	0.228164	-0.301276	0.697505	0.594851	0.139218	-0.120695	0.379614
PC (p-42:4) or PC (o-42:5) B	0.0444724	0.0755311	-0.360929	0.494316	0.831516	0.124966	-0.117552	0.366105
PC (p-42:5) or PC (o-42:6)	0.0469072	-0.0503032	-0.518762	0.415704	0.534817	-0.0173786	-0.254732	0.243
PC (p-44:4) or PC (o-44:5) A	0.0606377	0.124912	-0.334514	0.585806	0.661216	0.110613	-0.136693	0.34697
PC (p-44:4) or PC (o-44:5) B	0.0456819	0.0280972	-0.372253	0.452929	1.15193	0.143776	-0.0925346	0.388483
PC (p-44:5) or PC (o-44:6)	0.0726779	-0.190992	-0.79232	0.340234	0.559879	0.114596	-0.149374	0.360214
PC 34:4e;	0.102901	0.299981	-0.187098	0.737682	1.55115	-0.232855	-0.46549	0.00660531
PC 38:7e;	0.0493922	-0.141476	-0.600852	0.337014	0.424019	0.00933958	-0.231104	0.251888
PC 40:5e	0.0480771	-0.0101844	-0.485756	0.475302	0.502155	0.000799488	-0.23695	0.242823
PC 40:6e;	0.183702	0.356705	-0.0831715	0.788587	1.42431	0.249771	0.0268641	0.498598
PC(31:0)	0.469269	-0.478208	-0.925679	-0.00786312	0.074255	-0.0874627	-0.348634	0.141714
PC(34:3) A	6.07402	-0.739875	-1.18239	-0.292788	0.0377135	-0.279025	-0.531185	-0.0144752
PC(34:3) C	0.0977261	-0.278649	-0.716333	0.224982	4.31108	-0.289422	-0.541391	-0.0484266
PC(35:2) A	1.19545	-0.56963	-0.996571	-0.144541	0.0275826	0.0428716	-0.2232	0.284927
PC(36:4) B	1.7332	-0.641587	-1.12181	-0.199875	0.0279505	-0.175347	-0.431412	0.0898662
PC(36:5) C	0.41491	-0.479487	-0.907357	-0.0228909	0.0835799	-0.0847342	-0.351198	0.165296
PC(37:5)	0.0480287	0.0847124	-0.359126	0.569485	2.67031	0.218442	-0.0172387	0.457249
PC(38:4) A	0.0505275	-0.105888	-0.555237	0.402741	0.509235	-0.0266755	-0.264418	0.214778
PC(38:4) B	0.219487	-0.413527	-0.872502	0.071051	0.306499	-0.191429	-0.438108	0.0468844
PC(38:6) A	73.2319	-0.915831	-1.31165	-0.483466	0.0532299	-0.394923	-0.667582	-0.149931
PC(40:7) A	0.187429	-0.409729	-0.928083	0.0869457	0.390546	-0.184385	-0.431874	0.0696462
PC(42:10)	0.0651849	-0.175064	-0.702064	0.32808	0.892801	0.155245	-0.0985437	0.37492
PC(p-32:1)/PC(o-32:2)	0.0487518	0.0878374	-0.405132	0.582453	0.661379	-0.0983491	-0.34235	0.146276
PC(p-36:5)/PC(o-36:6)	0.0526525	-0.105555	-0.581123	0.349479	0.48384	0.0429073	-0.218792	0.280106
PC(p-38:3)/PC(o-38:4) A	0.0481294	0.0381692	-0.411045	0.54111	1.02555	-0.146454	-0.387594	0.106078
PC(p-38:6)/PC(o-38:7)	0.0635843	-0.18633	-0.64768	0.243417	0.400239	0.0102773	-0.232759	0.247545
PC(p-42:5)/PC(o-42:6) B	0.131364	0.385805	-0.232198	1.04373	0.453678	0.168236	-0.0977865	0.42909
PE (34:1)	0.0555512	-0.194521	-0.657034	0.27025	0.484821	-0.0790695	-0.321624	0.177668
PE (34:2)	0.0687564	-0.203503	-0.682589	0.234145	0.636027	-0.136212	-0.394497	0.114598
PE (36:1) A	0.080576	0.245457	-0.229531	0.734711	0.333203	0.0549831	-0.175938	0.313275
PE (36:1) B	0.0561771	-0.142221	-0.612271	0.343619	0.482194	0.0418909	-0.212066	0.298812
PE (36:2)	0.0591424	-0.146	-0.595336	0.312075	0.905433	-0.148335	-0.392092	0.110157
PE (36:3)	0.0678519	0.213938	-0.183595	0.604726	0.354069	-0.0203999	-0.258047	0.222691
PE (36:4)	0.0809927	-0.229892	-0.662689	0.209703	0.380571	-0.0732452	-0.319154	0.154028
PE (38:2)	0.0925145	0.282801	-0.192646	0.745132	0.303076	0.0503569	-0.21126	0.298726
PE (38:4)	0.0518489	-0.0898697	-0.561035	0.370357	0.480853	-0.0557911	-0.287005	0.162581
PE (38:6) A	0.0518008	0.100797	-0.353493	0.561271	0.563131	0.0753863	-0.164265	0.322478
PE (38:6) B	0.0527777	-0.109447	-0.556984	0.368308	0.575482	0.0694218	-0.159985	0.307808
PE (p-34:2) or PE (o-34:3)	0.176433	-0.380565	-0.821589	0.130007	6.3581	-0.351827	-0.594475	-0.092511
PE (p-36:1) or PE (o-36:2)	0.0606989	0.117153	-0.395615	0.632221	0.813755	-0.149544	-0.412525	0.108707
PE (p-36:2) or PE (o-36:3) A	0.138085	-0.329359	-0.825721	0.111607	4.05203	-0.323547	-0.589955	-0.0829019
PE (p-36:2) or PE (o-36:3) B	0.0589129	-0.108777	-0.693674	0.411158	11.4299	-0.349906	-0.614373	-0.0795049
PE (p-36:4) or PE (o-36:5) A	2.30326	-0.640273	-1.07828	-0.160632	0.159194	-0.269781	-0.517668	-0.0418644
PE (p-36:4) or PE (o-36:5) B	2.51723	-0.651452	-1.12302	-0.244574	0.112206	-0.278335	-0.520689	-0.0340752
PE (p-36:5) or PE (o-36:6)	0.0606729	-0.0596992	-0.611782	0.540792	0.470823	0.0464965	-0.205954	0.312522
PE (p-38:4) or PE (o-38:5) A	0.0484743	-0.0142336	-0.488454	0.486691	1.28133	-0.168585	-0.40192	0.0657993
PE (p-38:4) or PE (o-38:5) B	0.487726	-0.492144	-0.962067	-0.0411169	0.38859	-0.248443	-0.492874	-0.00709854
PE (p-38:5) or PE (o-38:6) A	0.898369	-0.556192	-1.02309	-0.149649	0.169891	-0.257796	-0.512204	-0.0179946
PE (p-38:5) or PE (o-38:6) B	0.108591	-0.306098	-0.804727	0.130115	0.656757	-0.183146	-0.415796	0.0661678
PE (p-38:6) or PE (o-38:7)	3.29655	-0.628676	-1.0656	-0.205911	0.0195814	-0.155306	-0.39984	0.0941951
PE (p-40:4) or PE (o-40:5)	0.0461575	-0.0238493	-0.508801	0.439139	0.412448	0.0194477	-0.185969	0.211832
PE (p-40:5) or PE (o-40:6)	0.056223	-0.109744	-0.56739	0.390324	0.522523	-0.0730981	-0.292682	0.16848
PE (p-40:6) or PE (o-40:7)	0.0876314	-0.261013	-0.660334	0.19049	0.307222	-0.0533738	-0.293978	0.173051
PE (p-40:7) or PE (o-40:8)	0.0535749	0.104287	-0.364825	0.568804	0.594726	0.0895509	-0.151025	0.334381
PE(34:2)	0.238922	-0.410966	-0.88113	0.0398906	0.201832	-0.125271	-0.387807	0.132086
PE(36:4)	0.684803	-0.518173	-0.936941	-0.0761194	0.0673441	-0.13859	-0.387208	0.109035
pelargonic acid	0.0435828	-0.00560719	-0.436388	0.414253	0.635946	0.056062	-0.170491	0.317035
Penciclovir	1.11011	0.205493	-0.0274903	0.445739	1.11011	0.205493	-0.0274903	0.445739
pentadecanoic acid	0.0742962	0.218636	-0.258517	0.692389	1.34885	0.222538	-0.0237906	0.479336
PG 34:0; PG 17:0-17:0;	0.0525556	0.0854323	-0.397632	0.573161	0.729193	-0.0975079	-0.339989	0.14922
PGF2alpha	0.144516	-0.342888	-0.784838	0.181527	3.06299	-0.301453	-0.54472	-0.0469073
Phenylacetyl-L-glutamine	0.0542742	0.17964	-0.0617313	0.415687	0.0542742	0.17964	-0.0617313	0.415687
Phenylalanine A	0.443575	-0.147958	-0.383221	0.107472	0.443575	-0.147958	-0.383221	0.107472
phenylalanine B	0.461015	-0.505076	-0.961681	-0.0242104	0.67698	-0.30198	-0.537448	-0.0475672
Phenyl-gamma-aminobutyric acid	0.336996	-0.0630031	-0.365675	0.212395	0.336996	-0.0630031	-0.365675	0.212395
phosphate	0.0441672	0.0109425	-0.415236	0.476514	0.684411	-0.080212	-0.308356	0.167863
PI 38:4; PI 18:0-20:4;	0.0681291	-0.201927	-0.679542	0.251107	0.416364	-0.0560072	-0.305047	0.187923
Pipecolic acid	0.55503	0.0152044	-0.220739	0.258948	0.55503	0.0152044	-0.220739	0.258948
Piperine	1.73942	-0.262453	-0.537078	0.0102083	2.73942	-0.262453	-0.537078	-0.0102083
proline	0.0529071	0.0960418	-0.390265	0.573999	0.538397	-0.055285	-0.311401	0.214879
pseudo uridine	0.0683267	-0.196375	-0.651166	0.283554	1.34782	-0.199314	-0.457353	0.0500211
pyridoxic acid	0.524284	0.272175	-0.0167257	0.526175	0.524284	0.272175	0.0167257	0.526175
pyrrole-2-carboxylic acid	0.053025	-0.100006	-0.575237	0.391914	0.491251	-0.0302314	-0.283258	0.216616
pyruvic acid	0.0899929	-0.256615	-0.685232	0.200105	0.536038	-0.126953	-0.364118	0.108824
quinic acid	0.0708725	-0.209549	-0.667055	0.257749	1.29831	-0.195703	-0.416925	0.0488496
ribose	0.0939152	-0.276946	-0.759948	0.199213	0.42366	-0.124269	-0.386009	0.137691
salicylic acid	0.136386	-0.343602	-0.818274	0.146169	0.229022	-0.0279839	-0.298507	0.239905
SDMA	1.06524	-0.170673	-0.384605	0.0458214	1.06524	-0.170673	-0.384605	0.0458214
serine	0.0457932	-0.0496592	-0.515416	0.377994	0.693574	-0.0971737	-0.341017	0.156889
Serotonin	0.200214	0.00867625	-0.223206	0.237304	0.200214	0.00867625	-0.223206	0.237304
SM (d30:1)	0.0532228	0.119236	-0.377457	0.607606	0.752964	-0.134035	-0.366402	0.118657
SM (d32:1) A	0.48025	-0.507017	-0.954805	-0.0407486	1.36911	-0.311496	-0.557478	-0.0715557
SM (d32:1) B	1.01014	-0.543385	-0.963775	-0.108667	0.402217	-0.253638	-0.487431	-0.0163807
SM (d32:2) A	0.0471596	-0.0353416	-0.532917	0.399627	0.651738	-0.0774326	-0.315372	0.176819
SM (d32:2) B	0.540318	-0.446258	-0.832406	-0.054739	0.0971676	-0.149484	-0.359922	0.0689475
SM (d33:1) A	0.121089	-0.318508	-0.799526	0.138185	1.13081	-0.223083	-0.463409	0.0152604
SM (d33:1) B	0.0845665	-0.253929	-0.681514	0.181572	0.334269	-0.0609628	-0.286376	0.185849
SM (d34:0) A	0.0529559	-0.0956851	-0.559046	0.370335	0.581883	0.0383153	-0.210469	0.29992
SM (d34:0) B	0.0462027	0.0365805	-0.405976	0.49023	0.650204	0.0790251	-0.158825	0.315424
SM (d34:1) A	0.0424102	-0.0173681	-0.434035	0.410775	0.664695	0.0599354	-0.165331	0.288071
SM (d34:1) B	0.0660023	-0.205311	-0.64449	0.25667	0.408971	-0.0525758	-0.285857	0.196213
SM (d34:2) A	0.0887831	-0.26497	-0.746444	0.201818	0.392043	-0.0950692	-0.31885	0.130628
SM (d34:2) B	0.0511551	-0.111561	-0.517219	0.321964	0.432592	0.0155098	-0.208296	0.217495
SM (d36:0)	0.544511	0.50939	0.0468251	0.951089	5.4127	0.381161	0.143134	0.628484
SM (d36:1) A	0.0534625	0.0744678	-0.412297	0.544614	0.530419	0.0511566	-0.206658	0.283526
SM (d36:1) B	0.0891001	0.247887	-0.163987	0.681358	0.804487	0.172441	-0.0489948	0.398876
SM (d36:2) A	0.0477005	0.01338	-0.424221	0.464499	0.830553	0.116813	-0.129837	0.355746
SM (d36:2) B	0.0797684	0.236434	-0.176754	0.654153	0.561684	0.137883	-0.0858734	0.368438
SM (d36:3)	0.137205	-0.339953	-0.815355	0.103943	0.19921	-0.0552945	-0.288826	0.181108
SM (d37:1)	0.0653967	0.197838	-0.258289	0.629014	0.522433	0.093037	-0.14431	0.338561
SM (d38:0)	0.0548796	-0.13656	-0.639379	0.33452	0.658572	0.121943	-0.114001	0.355813
SM (d38:1)	0.0547072	-0.127903	-0.575204	0.333986	0.640893	-0.100384	-0.347856	0.122522
SM (d38:2) A	0.0905492	-0.258459	-0.700646	0.188357	0.305603	-0.0568352	-0.301847	0.182514
SM (d38:2) B	0.0474561	0.087591	-0.329801	0.494566	0.723028	0.0944294	-0.129998	0.315656
SM (d39:1) A	0.0978878	-0.289069	-0.757582	0.186804	2.81744	-0.278954	-0.525658	-0.0312429
SM (d39:1) B	0.0730026	-0.230557	-0.639364	0.263457	0.963272	-0.176688	-0.391123	0.0626991
SM (d40:0) A	0.0561466	0.115746	-0.361779	0.604383	0.911146	0.144064	-0.0850449	0.382234
SM (d40:0) B	0.0780151	0.257685	-0.200683	0.726393	0.333564	0.0580404	-0.17796	0.319436
SM (d40:1) A	0.046625	-0.0178841	-0.507499	0.432098	0.585083	-0.0681134	-0.317943	0.164709
SM (d40:1) B	0.0667601	-0.232444	-0.675747	0.224326	1.59617	-0.218435	-0.467938	0.0179053
SM (d40:2) A	0.0501452	-0.0330826	-0.505425	0.429298	0.705901	-0.100612	-0.351318	0.14848
SM (d40:2) B	0.0864981	-0.261843	-0.751755	0.17976	0.309314	-0.031671	-0.289592	0.230554
SM (d40:2) C	0.0463729	-0.0175425	-0.448041	0.457281	0.772302	-0.110765	-0.336205	0.124061
SM (d41:1)	0.0436224	-0.0165404	-0.430886	0.431595	0.538013	-0.0454824	-0.293867	0.160532
SM (d41:2) A	0.0737693	-0.207458	-0.637422	0.265616	0.390168	0.040174	-0.213812	0.28757
SM (d41:2) B	0.057812	-0.15033	-0.605513	0.264227	0.699245	-0.11031	-0.313841	0.104368
SM (d42:1) A	0.0555066	-0.102321	-0.574103	0.402552	0.569762	-0.0780408	-0.331739	0.159912
SM (d42:1) B	0.0688529	-0.186211	-0.62564	0.319721	0.526694	-0.0996758	-0.356592	0.136341
SM (d42:2) A	0.0453134	0.0737592	-0.371231	0.523353	4.61565	0.258712	0.0216975	0.496639
SM (d42:2) B	0.0621718	-0.155094	-0.58146	0.304875	0.437717	-0.0478957	-0.302955	0.209131
SM (d42:2) C	0.0918547	-0.280049	-0.749948	0.223307	15.4401	-0.373898	-0.616409	-0.126112
SM (d42:3) A	0.0543777	-0.120234	-0.563518	0.329333	0.612946	0.0885411	-0.143336	0.358763
SM (d42:3) B	0.0435817	-0.00291816	-0.416719	0.419644	1.17757	0.149439	-0.0645751	0.370753
SM (d43:1)	0.0520714	-0.125168	-0.572887	0.303419	0.491134	-0.0499317	-0.281223	0.202743
SM (d43:2)	0.0490926	-0.0216797	-0.506183	0.473164	0.56261	-0.0403906	-0.319458	0.203895
SM (d43:2) A	0.11747	0.316823	-0.186701	0.785644	0.705683	0.20037	-0.044475	0.447932
SM 41:2; SM(d17:1(8E)/24:1(15Z));	0.06825	0.200779	-0.256278	0.646035	0.686156	0.132679	-0.105265	0.345174
SM d41:3;	0.0706109	0.159226	-0.376897	0.740864	0.403316	-0.00378637	-0.272229	0.253523
stearic acid	0.0582345	-0.155836	-0.567698	0.317283	1.07481	-0.172536	-0.40542	0.0809854
succinic acid	0.0531334	0.112412	-0.325621	0.644251	2.16759	0.220686	-0.0414939	0.472327
sucrose	0.0562901	0.127475	-0.354288	0.626086	0.449629	0.0207936	-0.238516	0.267839
TAG 55:6;	0.0558526	0.128146	-0.347307	0.628192	4.24994	0.271729	0.0174696	0.516317
TAG 60:12;	0.126198	0.329167	-0.284281	0.918872	2.15731	0.271471	0.0217606	0.522566
tagatose	0.0651416	-0.187711	-0.647733	0.257239	0.51827	-0.092734	-0.31846	0.166731
tauroursodeoxycholic acid	0.930525	0.172614	-0.0815092	0.432249	0.930525	0.172614	-0.0815092	0.432249
TG (14:0/14:0/14:0)	0.510419	-0.496658	-0.996432	-0.0664418	0.188705	-0.200633	-0.46331	0.0590459
TG (40:1)	0.120008	-0.327801	-0.810379	0.158997	0.360448	-0.130333	-0.382171	0.121414
TG (42:2)	0.0594725	-0.151849	-0.648842	0.352418	0.772678	-0.136036	-0.391273	0.108748
TG (44:1)	0.208464	-0.371645	-0.855411	0.0605915	0.321773	-0.169429	-0.42825	0.0773265
TG (46:0)	0.335223	-0.469887	-0.918449	0.00114063	0.468957	-0.236601	-0.486001	-0.00349132
TG (46:1)	0.135488	-0.330487	-0.774811	0.11446	0.392923	-0.166905	-0.410947	0.0827479
TG (46:2)	0.128558	-0.308955	-0.756538	0.130736	0.708774	-0.193052	-0.430777	0.0656922
TG (46:3)	0.0670672	-0.186915	-0.61704	0.284046	0.472561	-0.0699545	-0.316394	0.174015
TG (48:1)	0.125001	-0.316057	-0.770449	0.147238	0.31682	-0.123071	-0.367451	0.116405
TG (48:2)	0.0928569	-0.257062	-0.713699	0.17984	0.430759	-0.10593	-0.365856	0.130053
TG (48:3)	0.0572705	-0.15923	-0.632516	0.290299	0.746434	-0.126376	-0.385539	0.107184
TG (49:0)	0.28453	-0.435853	-0.861926	0.082772	0.134581	-0.120308	-0.352564	0.135695
TG (49:1)	0.0657721	-0.19103	-0.681947	0.256353	0.38408	-0.0103077	-0.265174	0.2316
TG (49:2)	0.0529339	-0.100346	-0.539901	0.343672	0.746021	0.11646	-0.110104	0.368702
TG (49:3)	0.0514163	0.0135155	-0.434764	0.501938	0.548949	0.031445	-0.233466	0.254881
TG (50:0)	0.0612764	-0.175782	-0.630362	0.261735	1.99251	-0.220049	-0.471839	0.0230186
TG (50:2)	0.0427124	-0.0280812	-0.493004	0.434338	0.599891	0.0637674	-0.176884	0.293032
TG (50:3)	0.0566655	0.131023	-0.36466	0.541966	0.523354	0.0620555	-0.178583	0.303853
TG (50:4)	0.126023	0.314256	-0.126063	0.767696	0.207946	0.036762	-0.217301	0.270907
TG (50:5)	0.0814394	0.250524	-0.300691	0.680327	0.292787	0.0122487	-0.229052	0.249421
TG (50:6)	0.0763131	-0.115617	-0.784138	0.573033	0.364794	0.025044	-0.231346	0.294079
TG (51:1)	0.0503988	0.0683239	-0.399343	0.544748	0.534213	0.0476884	-0.196873	0.274293
TG (51:2)	0.0504831	0.100961	-0.351714	0.536349	0.805479	0.126712	-0.11604	0.367575
TG (51:3)	0.138325	0.336649	-0.11893	0.808133	0.433825	0.160651	-0.0788472	0.414093
TG (51:4)	0.493188	0.496847	0.0312914	0.970117	0.11773	0.157255	-0.101668	0.407347
TG (52:1)	0.0474799	-0.0642455	-0.526655	0.377934	0.511839	-0.00959499	-0.247395	0.229896
TG (52:3)	1.50935	0.596261	0.169901	1.04712	0.0730038	0.253548	0.0164365	0.495054
TG (52:4)	8.22883	0.701963	0.280174	1.12568	0.0171588	0.204563	-0.0291117	0.461803
TG (52:5)	1.31981	0.614823	0.148229	1.07031	0.11931	0.246434	-0.0222026	0.473729
TG (52:6)	0.0511632	0.1398	-0.341547	0.622646	0.435167	0.00357034	-0.2368	0.254811
TG (53:1)	0.493089	-0.481881	-0.905852	-0.0371125	0.0734228	-0.131835	-0.384548	0.105144
TG (53:2)	0.0651987	0.200256	-0.255268	0.628085	0.800158	0.1607	-0.0864774	0.406911
TG (53:3)	0.328466	0.43251	-0.00178664	0.867169	0.51856	0.227456	-0.0044267	0.484925
TG (53:4)	1.3	0.576714	0.113833	0.968362	0.107769	0.223331	-0.0252579	0.473198
TG (53:5)	1.28373	0.606149	0.12364	1.03019	0.0624348	0.215412	-0.0590585	0.444951
TG (54:1)	0.0450627	0.0456874	-0.383634	0.53604	0.546903	-0.0336389	-0.263914	0.218532
TG (54:2)	0.079601	0.237681	-0.200991	0.68213	0.739651	0.152824	-0.0849343	0.387297
TG (54:3)	0.420981	0.470009	0.0216289	0.899413	0.515774	0.261209	0.01145	0.513614
TG (54:4)	1.0988	0.567246	0.130084	0.99208	0.206557	0.265797	0.0170939	0.507439
TG (54:5) A	1.14662	0.562019	0.126774	1.00982	0.092219	0.232478	-0.0118254	0.480885
TG (54:5) B	0.0460504	0.0965704	-0.318391	0.537939	0.890067	0.136309	-0.109705	0.355979
TG (54:6) A	4.46018	0.692061	0.268103	1.14237	0.0392594	0.24743	0.00610745	0.51465
TG (54:6) B	0.049925	0.0931669	-0.319228	0.543106	0.534742	-0.0311831	-0.277923	0.208871
TG (54:8)	3.4258	0.798791	0.279204	1.34038	0.0310784	0.236507	-0.029974	0.490489
TG (56:1)	0.10346	-0.290827	-0.746925	0.14172	0.302237	-0.072946	-0.30743	0.178563
TG (56:2)	0.0557803	0.150576	-0.320703	0.592728	0.63375	0.100654	-0.156922	0.340607
TG (56:3)	0.0741109	0.220917	-0.20752	0.665811	0.911802	0.174382	-0.0678355	0.417344
TG (56:4)	0.0481771	0.0614513	-0.399079	0.53689	0.725241	0.103227	-0.154439	0.349816
TG (56:5)	0.126313	0.317741	-0.137926	0.736261	0.945312	0.211752	-0.0323136	0.449774
TG (56:6)	0.213067	0.384741	-0.0604693	0.848547	2.32197	0.299419	0.0707227	0.568919
TG (56:7)	0.322971	0.43062	-0.00143352	0.860414	0.226931	0.198996	-0.0386144	0.45557
TG (58:10)	0.144595	0.345554	-0.107851	0.829984	0.647999	0.198798	-0.0436133	0.423271
TG (58:3)	0.0426536	0.0303442	-0.403597	0.480347	0.795721	0.115873	-0.129594	0.339006
TG (58:4) A	0.0467401	0.0758574	-0.371	0.51374	0.993188	0.146377	-0.0923549	0.375715
TG (58:6)	0.0819607	0.253509	-0.20389	0.718795	1.28968	0.209539	-0.0298349	0.4564
TG (58:8)	0.150577	0.349091	-0.139792	0.773771	9.41328	0.340915	0.110609	0.579355
TG (58:9)	0.211015	0.403705	-0.0617233	0.862091	7.51682	0.345652	0.108392	0.572483
TG (60:11)	0.0517409	0.0247386	-0.473552	0.545051	3.92635	0.241588	0.00622468	0.490261
TG(40:0)	0.148501	-0.367055	-0.852627	0.0880639	0.285354	-0.13104	-0.386024	0.120976
TG(42:3)	0.076361	-0.0637147	-0.804033	0.708706	0.438723	-0.0768178	-0.369232	0.198873
TG(44:0)	0.202232	-0.388324	-0.842359	0.0445928	0.482133	-0.185795	-0.433351	0.0496076
TG(44:2)	0.776376	-0.557883	-1.00546	-0.0807333	0.0671793	-0.149948	-0.39388	0.105814
TG(46:4) A	0.0847688	0.123067	-0.636898	0.845032	0.424751	-0.0818574	-0.345623	0.196847
TG(48:4) A	0.0469761	0.0109938	-0.437187	0.466385	0.922409	-0.121169	-0.379649	0.112711
TG(48:5)	0.0713892	-0.048488	-0.766845	0.623213	0.575918	-0.130922	-0.415796	0.143956
TG(52:2)	0.139127	0.324796	-0.109612	0.807885	0.746166	0.197681	-0.0367431	0.456503
TG(53:0)	0.0593525	-0.165799	-0.624097	0.276864	1.55868	-0.213633	-0.47219	0.0416645
TG(54:7) A	20.5088	0.840712	0.370016	1.27742	0.00255944	0.196303	-0.0511102	0.464352
TG(54:7) B	0.119176	0.309996	-0.127209	0.783776	3.02673	0.282026	0.0416809	0.51343
TG(55:1)	0.0535262	0.103903	-0.373934	0.54835	0.535308	0.064597	-0.174034	0.319529
TG(55:2)	0.102501	-0.297691	-1.0524	0.428031	0.290162	0.0614455	-0.208151	0.328044
TG(56:5) A	3.51944	0.693519	0.22606	1.13713	0.167833	0.321295	0.0534547	0.560629
TG(56:5) B	0.0458345	-0.0997083	-0.49533	0.331812	0.727039	0.098152	-0.126372	0.334551
TG(56:7) B	0.109069	0.318052	-0.149776	0.792962	8.74544	0.323461	0.0902033	0.563411
TG(56:8) A	3.38042	0.718709	0.267335	1.17931	0.272909	0.344582	0.0971203	0.583007
TG(56:8) B	0.176573	0.389274	-0.0784111	0.833968	4.41674	0.325602	0.0822672	0.560753
TG(56:9)	0.0869554	0.202181	-0.54744	0.963749	0.86128	0.193276	-0.0575992	0.467261
TG(57:2)	0.0657028	0.183483	-0.302808	0.680323	0.549766	0.103607	-0.144017	0.357193
TG(58:5)	0.0483895	0.0535984	-0.414437	0.531481	0.511762	0.0249521	-0.236742	0.274736
TG(59:3)	0.0541571	0.0550952	-0.465487	0.581616	0.810955	0.131771	-0.132386	0.394475
TG(60:3)	0.0465492	0.0380253	-0.425666	0.487277	0.574635	0.0730154	-0.166493	0.336464
TG(60:4)	0.0629844	0.170474	-0.300351	0.623708	0.575938	0.0940243	-0.139037	0.357027
Theanine	0.353344	0.0760684	-0.143334	0.302756	0.353344	0.0760684	-0.143334	0.302756
Theobromine	40682690392	-0.268237	-0.521492	0.0157991	4.68269	-0.268237	-0.521492	-0.0157991
threitol	0.0465003	0.0308717	-0.470003	0.45598	0.600508	-0.0626727	-0.324689	0.172468
threonic acid	0.145381	0.331562	-0.0821283	0.756072	0.423005	0.157971	-0.071292	0.396777
Threonine A	0.334265	-0.0572266	-0.290447	0.176299	0.334265	-0.0572266	-0.290447	0.176299
threonine B	0.072835	-0.213693	-0.688351	0.283967	1.42512	-0.204486	-0.437172	0.0564793
Topiramate	0.794387	0.162432	-0.0745173	0.410651	0.794387	0.162432	-0.0745173	0.410651
trans-4-hydroxyproline	0.0508063	0.0963236	-0.388522	0.593622	0.471995	0.0282859	-0.208728	0.289308
trigonelline	1.02464	-0.276945	-0.501266	0.0413767	7.02464	-0.276945	-0.501266	-0.0413767
Trimethylamine N-oxide	0.75466	0.133689	-0.129634	0.379564	0.75466	0.133689	-0.129634	0.379564
tryptophan	0.123296	-0.332678	-0.786094	0.184856	0.878493	-0.219927	-0.465152	0.0402083
tyrosine	7.35565	-0.713943	-1.13213	-0.288093	0.30698	-0.405242	-0.662295	-0.147187
Urea A	0.762254	-0.215286	-0.487088	0.0268909	0.762254	-0.215286	-0.487088	0.0268909
urea B	0.0517757	-0.115074	-0.577111	0.309373	1.17099	-0.184432	-0.429355	0.0785589
uric acid	0.0772855	-0.219677	-0.713161	0.213791	0.804192	-0.165168	-0.426762	0.0640141
valine	0.0487962	0.0135221	-0.466512	0.462542	0.762218	-0.111492	-0.360012	0.144041
